# Supplementary material for: Treatment with Sildenafil Promotes Angiogenesis and Modulates Immune Response in Ischemic Muscle Tissue
Source: Curr Issues Mol Biol. 2026 Mar 6;48(3):283. doi: 10.3390/cimb48030283 (PMC13024863; doi:10.3390/cimb48030283)
Supplement: Supplementary file 1 [file cimb-48-00283-s001.zip]

Archive with 1 entries (1 files):
- cimb-4173789-supplementary.pdf
